# Supplementary material for: A paradigm shift fully self-powered long-distance wireless sensing solution enabled by discharge-induced displacement current
Source: Sci Adv. 2021 Sep 22;7(39):eabi6751. doi: 10.1126/sciadv.abi6751 (PMC8457664; doi:10.1126/sciadv.abi6751)
Supplement: Supplementary file 2 — Movies S1 to S5 [file sciadv.abi6751_movies_s1_to_s5.zip]

Archive with 5 entries (5 files):
- sciadv.abi6751_Movie_S1.mp4
- sciadv.abi6751_Movie_S2.mp4
- sciadv.abi6751_Movie_S3.mp4
- sciadv.abi6751_Movie_S4.mp4
- sciadv.abi6751_Movie_S5.mp4
